# Supplementary material for: Contrasting Effects of Long-Term Grazing and Clipping on Plant Morphological Plasticity: Evidence from a Rhizomatous Grass
Source: PLoS One. 2015 Oct 27;10(10):e0141055. doi: 10.1371/journal.pone.0141055 (PMC4624235; doi:10.1371/journal.pone.0141055)
Supplement: S1 Table — Abbreviations: PH, Plant height; LN, Leaf number; LL, Leaf length; LW, Leaf width; LLW, Leaf length to width ratio; LA, Leaf area; SL, Stem length; SD, Stem diameter; SLD, Stem length to diameter ratio. Symbols: **, P < 0.01; *, P < 0.05, NS, P > 0.05. (XLSX) [file pone.0141055.s004.xlsx]

## Sheet: Sheet1
		LN	LL	LW	LLW	TLA	LA	SL	SD	SLD	PH
	LN	1
	LL	0.65**	1
	LW	0.63**	0.89**	1
	LLW	0.50**	0.88**	0.58**	1
	TLA	0.75**	0.96**	0.92**	0.77**	1
	LA	0.58**	0.96**	0.92**	0.79**	0.97**	1
	SL	0.68**	0.94**	0.94**	0.74**	0.95**	0.94**	1
	SD	0.19	0.50**	0.57**	0.32	0.51**	0.56**	0.56**	1
	SLD	0.70**	0.93**	0.91**	0.75**	0.93**	0.91**	0.98**	0.38*	1
	PH	0.66**	0.98**	0.92**	0.81**	0.96**	0.96**	0.99**	0.54**	0.97**	1
