# Supplementary material for: Contrasting Effects of Long-Term Grazing and Clipping on Plant Morphological Plasticity: Evidence from a Rhizomatous Grass
Source: PLoS One. 2015 Oct 27;10(10):e0141055. doi: 10.1371/journal.pone.0141055 (PMC4624235; doi:10.1371/journal.pone.0141055)
Supplement: S2 Table — Abbreviations and symbols are as described in S1 Table. (XLSX) [file pone.0141055.s005.xlsx]

## Sheet: Sheet1
		LN	LL	LW	LLW	TLA	LA	SL	SD	SLD	PH
	LN	1
	LL	0.24	1
	LW	0.39*	0.93**	1
	LLW	0.13	0.97**	0.80**	1
	TLA	0.45*	0.95**	0.91**	0.87**	1
	LA	0.23	0.98**	0.94**	0.92**	0.96**	1
	SL	0.29	0.98**	0.91**	0.95**	0.95**	0.97**	1
	SD	0.44*	0.90**	0.94**	0.80**	0.92**	0.89**	0.90**	1
	SLD	0.21	0.97**	0.87**	0.96**	0.92**	0.96**	0.99**	0.84**	1
	PH	0.28	0.98**	0.91**	0.95**	0.95**	0.97**	0.99**	0.90**	0.98**	1
