# Supplementary material for: Contrasting Effects of Long-Term Grazing and Clipping on Plant Morphological Plasticity: Evidence from a Rhizomatous Grass
Source: PLoS One. 2015 Oct 27;10(10):e0141055. doi: 10.1371/journal.pone.0141055 (PMC4624235; doi:10.1371/journal.pone.0141055)
Supplement: S3 Table — Abbreviations and symbols are as described in S1 Table. (XLSX) [file pone.0141055.s006.xlsx]

## Sheet: Sheet1
		PH	LN	LL	LW	LLW	TLA	LA	SL	SD	SLD
	PH	1
	LN	0.15	1
	LL	0.82**	-0.06	1
	LW	0.37	-0.21	0.42*	1
	LLW	0.49*	0.12	0.62**	-0.45*	1
	TLA	0.74**	0.28	0.78**	0.73**	0.14	1
	LA	0.68**	-0.18	0.83**	0.85**	0.08	0.89**	1
	SL	0.89**	0.29	0.60**	0.34	0.29	0.67**	0.55**	1
	SD	0.57**	-0.38	0.58**	0.69**	-0.03	0.53**	0.73**	0.48*	1
	SLD	0.13	0.66**	-0.11	-.47*	0.29	-0.02	-0.33	0.33	-.66**	1
