# Supplementary material for: Contrasting Effects of Long-Term Grazing and Clipping on Plant Morphological Plasticity: Evidence from a Rhizomatous Grass
Source: PLoS One. 2015 Oct 27;10(10):e0141055. doi: 10.1371/journal.pone.0141055 (PMC4624235; doi:10.1371/journal.pone.0141055)
Supplement: S4 Table — Abbreviations and symbols are as described in S1 Table. (XLSX) [file pone.0141055.s007.xlsx]

## Sheet: Sheet1
		PH	LN	LL	LW	LLW	TLA	LA	SL	SD	SLD
	PH	1
	LN	0.60**	1
	LL	0.73**	0.40*	1
	LW	0.86**	0.44*	0.67**	1
	LLW	-0.54**	-0.28	-0.04	-0.76**	1
	TLA	0.89**	0.66**	0.84**	0.91**	-0.50**	1
	LA	0.86**	0.44*	0.88**	0.94**	-0.50**	0.96**	1
	SL	0.92**	0.52**	0.71**	0.88**	-0.55**	0.88**	0.87**	1
	SD	0.76**	0.42*	0.63**	0.82**	-0.57**	0.80**	0.81**	0.82**	1
	SLD	0.59**	0.31	0.45**	0.41*	-0.13	0.46**	0.44**	0.61**	0.08	1
