# Supplementary material for: Contrasting Effects of Long-Term Grazing and Clipping on Plant Morphological Plasticity: Evidence from a Rhizomatous Grass
Source: PLoS One. 2015 Oct 27;10(10):e0141055. doi: 10.1371/journal.pone.0141055 (PMC4624235; doi:10.1371/journal.pone.0141055)
Supplement: S5 Table — Abbreviations and symbols are as described in S1 Table. (XLSX) [file pone.0141055.s008.xlsx]

## Sheet: Sheet1
		PCA1	PCA2	PCA3	PCA4	PCA5
	LN	0.075	0.142	0.987**	0.004	0.003
	LL	0.877**	0.456*	0.113	0.035	-0.061
	LW	0.655**	0.700**	0.227	0.104	0.074
	LLW	0.955**	0.25	0.026	-0.041	-0.147
	TLA	0.782**	0.495**	0.33	0.161	-0.012
	LA	0.836**	0.507**	0.094	0.171	0.005
	SL	0.893**	0.408*	0.165	-0.026	0.077
	SD	0.635**	0.688**	0.303	-0.144	-0.081
	SLD	0.934**	0.324	0.096	0.01	0.109
	PH	0.889**	0.419*	0.155	-0.017	0.046
