# Supplementary material for: Contrasting Effects of Long-Term Grazing and Clipping on Plant Morphological Plasticity: Evidence from a Rhizomatous Grass
Source: PLoS One. 2015 Oct 27;10(10):e0141055. doi: 10.1371/journal.pone.0141055 (PMC4624235; doi:10.1371/journal.pone.0141055)
Supplement: S6 Table — Abbreviations and symbols are as described in S1 Table. (XLSX) [file pone.0141055.s009.xlsx]

## Sheet: Sheet1
		PCA1	PCA2	PCA3	PCA4	PCA5
	LN	0.364*	0.208	0.907**	0.034	0.003
	LL	0.701**	0.596**	0.29	0.238	0.07
	LW	0.871**	0.177	0.294	0.318	0.092
	LLW	0.371*	0.901**	0.192	0.108	-0.008
	TLA	0.721**	0.438*	0.432*	0.256	0.174
	LA	0.769**	0.485**	0.207	0.298	0.187
	SL	0.798**	0.394*	0.329	0.287	-0.119
	SD	0.265	0.126	0.039	0.955**	0.008
	SLD	0.829**	0.407*	0.338	0.099	-0.145
	PH	0.764**	0.494**	0.302	0.275	-0.05
