# Supplementary material for: Contrasting Effects of Long-Term Grazing and Clipping on Plant Morphological Plasticity: Evidence from a Rhizomatous Grass
Source: PLoS One. 2015 Oct 27;10(10):e0141055. doi: 10.1371/journal.pone.0141055 (PMC4624235; doi:10.1371/journal.pone.0141055)
Supplement: S7 Table — Abbreviations and symbols are as described in S1 Table. (XLSX) [file pone.0141055.s010.xlsx]

## Sheet: Sheet1
		PCA1	PCA2	PCA3	PCA4	PCA5
	LN	0.226	0.127	0.139	0.949**	0.11
	LL	0.937**	-0.11	0.232	0.156	0.16
	LW	0.674**	0.647**	0.21	0.157	0.228
	LLW	-0.098	-0.973**	-0.044	-0.116	-0.156
	TLA	0.787**	0.347*	0.223	0.400*	0.208
	LA	0.865**	0.369*	0.217	0.147	0.211
	SL	0.565**	0.384*	0.447**	0.232	0.516**
	SD	0.606**	0.402*	-0.119	0.187	0.644**
	SLD	0.227	0.05	0.962**	0.125	0.009
	PH	0.580**	0.366*	0.421*	0.347*	0.408*
