# Supplementary material for: Contrasting Effects of Long-Term Grazing and Clipping on Plant Morphological Plasticity: Evidence from a Rhizomatous Grass
Source: PLoS One. 2015 Oct 27;10(10):e0141055. doi: 10.1371/journal.pone.0141055 (PMC4624235; doi:10.1371/journal.pone.0141055)
Supplement: S8 Table — Abbreviations and symbols are as described in S1 Table. (XLSX) [file pone.0141055.s011.xlsx]

## Sheet: Sheet1
		PCA1	PCA2	PCA3	PCA4	PCA5
	LN	0.006	0.118	0.02	-0.343	0.931**
	LL	0.678**	0.344	0.626**	0.149	-0.068
	LW	0.825**	0.178	-0.410*	0.318	-0.127
	LLW	-0.048	0.177	0.974**	-0.118	0.038
	TLA	0.883**	0.348	0.119	0.07	0.28
	LA	0.904**	0.3	0.102	0.244	-0.144
	SL	0.336	0.910**	0.128	-0.092	0.152
	SD	0.416*	.480*	0	0.740**	-0.203
	SLD	-0.179	0.261	0.117	-0.873**	0.346
	PH	0.462*	0.761**	0.393	0.055	0.075
